# Supplementary material for: Defective BVES-mediated feedback control of cAMP in muscular dystrophy
Source: Nat Commun. 2023 Mar 30;14:1785. doi: 10.1038/s41467-023-37496-8 (PMC10063672; doi:10.1038/s41467-023-37496-8)
Supplement: Supplementary file 4 — Supplementary Data 1 [file 41467_2023_37496_MOESM4_ESM.xlsx]

## Sheet: more candidates in Han
Identified Proteins (1020)	Accession Number	Alternate ID+Sheet1!	Molecular Weight	CTRL	AAV9-BVES-HA
Ankyrin-3 OS=Mus musculus OX=10090 GN=Ank3 PE=1 SV=1	G5E8K5	Ank3	214 kDa	0	242
Keratin, type II cytoskeletal 7 OS=Mus musculus OX=10090 GN=Krt7 PE=1 SV=1	Q9DCV7	Krt7	51 kDa	0	17
Blood vessel epicardial substance OS=Mus musculus OX=10090 GN=Bves PE=1 SV=1	Q9ES83	Bves	41 kDa	0	40
Ankyrin-2 OS=Mus musculus OX=10090 GN=Ank2 PE=1 SV=2	Q8C8R3	Ank2	426 kDa	0	36
Plasma membrane calcium-transporting ATPase 1 OS=Mus musculus OX=10090 GN=Atp2b1 PE=1 SV=1	G5E829	Atp2b1	135 kDa	0	34
Ankyrin-1 OS=Mus musculus OX=10090 GN=Ank1 PE=1 SV=2	Q02357	Ank1	204 kDa	0	31
Popeye domain-containing protein 2 OS=Mus musculus OX=10090 GN=Popdc2 PE=1 SV=1	Q9ES82	Popdc2	41 kDa	0	29
Spectrin alpha chain, erythrocytic 1 OS=Mus musculus OX=10090 GN=Spta1 PE=1 SV=3	P08032	Spta1	280 kDa	0	27
Tubulin alpha-1B chain OS=Mus musculus OX=10090 GN=Tuba1b PE=1 SV=2	P05213 (+1)	Tuba1b	50 kDa	0	13
Sodium channel protein type 4 subunit alpha OS=Mus musculus OX=10090 GN=Scn4a PE=1 SV=1	Q9ER60	Scn4a	209 kDa	0	19
Sodium/potassium-transporting ATPase subunit alpha-1 OS=Mus musculus OX=10090 GN=Atp1a1 PE=1 SV=1	Q8VDN2	Atp1a1	113 kDa	0	12
ATP-binding cassette sub-family C member 9 OS=Mus musculus OX=10090 GN=Abcc9 PE=1 SV=2	P70170	Abcc9	174 kDa	0	14
SUN domain-containing protein 2 OS=Mus musculus OX=10090 GN=Sun2 PE=1 SV=3	Q8BJS4	Sun2	82 kDa	0	14
Voltage-dependent L-type calcium channel subunit alpha-1S OS=Mus musculus OX=10090 GN=Cacna1s PE=1 SV=2	Q02789	Cacna1s	213 kDa	0	13
Chloride channel protein 1 OS=Mus musculus OX=10090 GN=Clcn1 PE=1 SV=3	Q64347	Clcn1	110 kDa	0	13
Calcium/calmodulin-dependent protein kinase type II subunit gamma OS=Mus musculus OX=10090 GN=Camk2g PE=1 SV=1	Q923T9	Camk2g	60 kDa	0	13
Ribosomal protein S6 kinase alpha-2 OS=Mus musculus OX=10090 GN=Rps6ka2 PE=1 SV=1	Q9WUT3	Rps6ka2	83 kDa	0	12
Monocarboxylate transporter 4 OS=Mus musculus OX=10090 GN=Slc16a3 PE=1 SV=1	P57787	Slc16a3	50 kDa	0	12
Protein phosphatase 1 regulatory subunit 3A OS=Mus musculus OX=10090 GN=Ppp1r3a PE=1 SV=2	Q99MR9	Ppp1r3a	121 kDa	0	12
Dysferlin OS=Mus musculus OX=10090 GN=Dysf PE=1 SV=3	Q9ESD7	Dysf	238 kDa	0	12
Glypican-4 OS=Mus musculus OX=10090 GN=Gpc4 PE=1 SV=2	P51655	Gpc4	63 kDa	0	11
Beta-sarcoglycan OS=Mus musculus OX=10090 GN=Sgcb PE=1 SV=1	P82349	Sgcb	35 kDa	0	9
Leucine-rich PPR motif-containing protein, mitochondrial OS=Mus musculus OX=10090 GN=Lrpprc PE=1 SV=2	Q6PB66	Lrpprc	157 kDa	0	8
Collagen alpha-1(XV) chain OS=Mus musculus OX=10090 GN=Col15a1 PE=1 SV=2	O35206	Col15a1	140 kDa	0	7
Proliferation-associated protein 2G4 OS=Mus musculus OX=10090 GN=Pa2g4 PE=1 SV=3	P50580	Pa2g4	44 kDa	0	7
Calcium/calmodulin-dependent protein kinase type II subunit delta OS=Mus musculus OX=10090 GN=Camk2d PE=1 SV=1	Q6PHZ2	Camk2d	56 kDa	0	7
Emerin OS=Mus musculus OX=10090 GN=Emd PE=1 SV=1	O08579	Emd	29 kDa	0	6
Glutamate dehydrogenase 1, mitochondrial OS=Mus musculus OX=10090 GN=Glud1 PE=1 SV=1	P26443	Glud1	61 kDa	0	6
Transcriptional regulator ATRX OS=Mus musculus OX=10090 GN=Atrx PE=1 SV=3	Q61687	Atrx	279 kDa	0	6
EH domain-containing protein 2 OS=Mus musculus OX=10090 GN=Ehd2 PE=1 SV=1	Q8BH64	Ehd2	61 kDa	0	6
BAG family molecular chaperone regulator 2 OS=Mus musculus OX=10090 GN=Bag2 PE=1 SV=1	Q91YN9	Bag2	23 kDa	0	6
C-type lectin domain family 3 member A OS=Mus musculus OX=10090 GN=Clec3a PE=3 SV=1	Q9EPW4	Clec3a	22 kDa	0	6
Delta-sarcoglycan OS=Mus musculus OX=10090 GN=Sgcd PE=1 SV=1	P82347	Sgcd	32 kDa	0	5
Sorting and assembly machinery component 50 homolog OS=Mus musculus OX=10090 GN=Samm50 PE=1 SV=1	Q8BGH2	Samm50	52 kDa	0	5
RUN and FYVE domain-containing protein 1 OS=Mus musculus OX=10090 GN=Rufy1 PE=1 SV=1	Q8BIJ7	Rufy1	80 kDa	0	5
Acetyl-CoA acetyltransferase, mitochondrial OS=Mus musculus OX=10090 GN=Acat1 PE=1 SV=1	Q8QZT1	Acat1	45 kDa	0	5
Popeye domain-containing protein 3 OS=Mus musculus OX=10090 GN=Popdc3 PE=1 SV=1	Q9ES81	Popdc3	34 kDa	0	5
Gamma-sarcoglycan OS=Mus musculus OX=10090 GN=Sgcg PE=1 SV=2	P82348	Sgcg	32 kDa	0	5
E3 ubiquitin-protein ligase UBR4 OS=Mus musculus OX=10090 GN=Ubr4 PE=1 SV=1	A2AN08	Ubr4	572 kDa	0	4
Band 3 anion transport protein OS=Mus musculus OX=10090 GN=Slc4a1 PE=1 SV=1	P04919	Slc4a1	103 kDa	0	4
Basigin OS=Mus musculus OX=10090 GN=Bsg PE=1 SV=2	P18572	Bsg	42 kDa	0	4
Long-chain specific acyl-CoA dehydrogenase, mitochondrial OS=Mus musculus OX=10090 GN=Acadl PE=1 SV=2	P51174	Acadl	48 kDa	0	4
Heterogeneous nuclear ribonucleoprotein H2 OS=Mus musculus OX=10090 GN=Hnrnph2 PE=1 SV=1	P70333	Hnrnph2	49 kDa	0	4
DNA replication licensing factor MCM2 OS=Mus musculus OX=10090 GN=Mcm2 PE=1 SV=3	P97310	Mcm2	102 kDa	0	4
Dystroglycan OS=Mus musculus OX=10090 GN=Dag1 PE=1 SV=4	Q62165	Dag1	97 kDa	0	4
ATP-binding cassette sub-family F member 1 OS=Mus musculus OX=10090 GN=Abcf1 PE=1 SV=1	Q6P542	Abcf1	95 kDa	0	4
Alanine--tRNA ligase, cytoplasmic OS=Mus musculus OX=10090 GN=Aars1 PE=1 SV=1	Q8BGQ7	Aars1	107 kDa	0	4
von Willebrand factor A domain-containing protein 8 OS=Mus musculus OX=10090 GN=Vwa8 PE=1 SV=2	Q8CC88	Vwa8	213 kDa	0	4
60S ribosomal protein L15 OS=Mus musculus OX=10090 GN=Rpl15 PE=1 SV=4	Q9CZM2	Rpl15	24 kDa	0	4
Dystrobrevin alpha OS=Mus musculus OX=10090 GN=Dtna PE=1 SV=2	Q9D2N4	Dtna	84 kDa	0	4
NADH dehydrogenase [ubiquinone] iron-sulfur protein 3, mitochondrial OS=Mus musculus OX=10090 GN=Ndufs3 PE=1 SV=2	Q9DCT2	Ndufs3	30 kDa	0	4
Splicing factor 3A subunit 1 OS=Mus musculus OX=10090 GN=Sf3a1 PE=1 SV=1	Q8K4Z5	Sf3a1	89 kDa	0	4
Glutamine amidotransferase-like class 1 domain-containing protein 3A, mitochondrial OS=Mus musculus OX=10090 GN=Gatd3a PE=1 SV=1	Q9D172	Gatd3a	28 kDa	0	4
Carboxypeptidase N catalytic chain OS=Mus musculus OX=10090 GN=Cpn1 PE=1 SV=1	Q9JJN5	Cpn1	52 kDa	0	4
ATP-sensitive inward rectifier potassium channel 11 OS=Mus musculus OX=10090 GN=Kcnj11 PE=1 SV=1	Q61743	Kcnj11	44 kDa	0	4
Heparin cofactor 2 OS=Mus musculus OX=10090 GN=Serpind1 PE=1 SV=1	P49182	Serpind1	54 kDa	0	4
Talin-2 OS=Mus musculus OX=10090 GN=Tln2 PE=1 SV=3	Q71LX4	Tln2	254 kDa	0	3
Sulfide:quinone oxidoreductase, mitochondrial OS=Mus musculus OX=10090 GN=Sqor PE=1 SV=3	Q9R112	Sqor	50 kDa	0	3
Haloacid dehalogenase-like hydrolase domain-containing protein 2 OS=Mus musculus OX=10090 GN=Hdhd2 PE=1 SV=2	Q3UGR5	Hdhd2	29 kDa	0	3
NADH dehydrogenase [ubiquinone] flavoprotein 1, mitochondrial OS=Mus musculus OX=10090 GN=Ndufv1 PE=1 SV=1	Q91YT0	Ndufv1	51 kDa	0	3
Methylcrotonoyl-CoA carboxylase subunit alpha, mitochondrial OS=Mus musculus OX=10090 GN=Mccc1 PE=1 SV=2	Q99MR8	Mccc1	79 kDa	0	3
Solute carrier family 12 member 2 OS=Mus musculus OX=10090 GN=Slc12a2 PE=1 SV=2	P55012	Slc12a2	131 kDa	0	3
Bifunctional purine biosynthesis protein ATIC OS=Mus musculus OX=10090 GN=Atic PE=1 SV=2	Q9CWJ9	Atic	64 kDa	0	3
ATPase family AAA domain-containing protein 3 OS=Mus musculus OX=10090 GN=Atad3 PE=1 SV=1	Q925I1	Atad3	67 kDa	0	3
Cullin-2 OS=Mus musculus OX=10090 GN=Cul2 PE=1 SV=2	Q9D4H8	Cul2	87 kDa	0	3
Dual specificity mitogen-activated protein kinase kinase 3 OS=Mus musculus OX=10090 GN=Map2k3 PE=1 SV=2	O09110	Map2k3	39 kDa	0	3
Endoplasmic reticulum transmembrane helix translocase OS=Mus musculus OX=10090 GN=Atp13a1 PE=1 SV=2	Q9EPE9	Atp13a1	132 kDa	0	3
Nucleolar and coiled-body phosphoprotein 1 OS=Mus musculus OX=10090 GN=Nolc1 PE=1 SV=1	E9Q5C9	Nolc1	74 kDa	0	3
GTP-binding protein SAR1b OS=Mus musculus OX=10090 GN=Sar1b PE=1 SV=1	Q9CQC9	Sar1b	22 kDa	0	3
Fibulin-1 OS=Mus musculus OX=10090 GN=Fbln1 PE=1 SV=2	Q08879	Fbln1	78 kDa	0	3
Elongin-A OS=Mus musculus OX=10090 GN=Eloa PE=1 SV=3	Q8CB77	Eloa	87 kDa	0	3
Adenylate cyclase type 9 OS=Mus musculus OX=10090 GN=Adcy9 PE=1 SV=1	P51830	Adcy9	151 kDa	0	3
Barrier-to-autointegration factor OS=Mus musculus OX=10090 GN=Banf1 PE=1 SV=1	O54962	Banf1	10 kDa	0	3
Probable ubiquitin carboxyl-terminal hydrolase FAF-X OS=Mus musculus OX=10090 GN=Usp9x PE=1 SV=2	P70398	Usp9x	291 kDa	0	3
Sodium/calcium exchanger 3 OS=Mus musculus OX=10090 GN=Slc8a3 PE=1 SV=1	S4R2P9	Slc8a3	103 kDa	0	3
Eukaryotic initiation factor 4A-III OS=Mus musculus OX=10090 GN=Eif4a3 PE=1 SV=3	Q91VC3	Eif4a3	47 kDa	0	3
Fatty acid-binding protein, adipocyte OS=Mus musculus OX=10090 GN=Fabp4 PE=1 SV=3	P04117	Fabp4	15 kDa	0	2
tRNA methyltransferase 10 homolog C OS=Mus musculus OX=10090 GN=Trmt10c PE=1 SV=2	Q3UFY8	Trmt10c	48 kDa	0	2
Casein kinase II subunit alpha OS=Mus musculus OX=10090 GN=Csnk2a1 PE=1 SV=2	Q60737	Csnk2a1	45 kDa	0	2
C-1-tetrahydrofolate synthase, cytoplasmic OS=Mus musculus OX=10090 GN=Mthfd1 PE=1 SV=4	Q922D8	Mthfd1	101 kDa	0	2
DnaJ homolog subfamily B member 12 OS=Mus musculus OX=10090 GN=Dnajb12 PE=1 SV=2	Q9QYI4	Dnajb12	42 kDa	0	2
Serine-threonine kinase receptor-associated protein OS=Mus musculus OX=10090 GN=Strap PE=1 SV=2	Q9Z1Z2	Strap	38 kDa	0	2
Mannose-binding protein C OS=Mus musculus OX=10090 GN=Mbl2 PE=1 SV=2	P41317	Mbl2	26 kDa	0	2
Tetraspanin-8 OS=Mus musculus OX=10090 GN=Tspan8 PE=1 SV=1	Q8R3G9	Tspan8	26 kDa	0	2
ATP-binding cassette sub-family F member 2 OS=Mus musculus OX=10090 GN=Abcf2 PE=1 SV=1	Q99LE6	Abcf2	72 kDa	0	2
Triggering receptor expressed on myeloid cells 2 OS=Mus musculus OX=10090 GN=Trem2 PE=1 SV=1	Q99NH8	Trem2	25 kDa	0	2
Charged multivesicular body protein 4b OS=Mus musculus OX=10090 GN=Chmp4b PE=1 SV=2	Q9D8B3	Chmp4b	25 kDa	0	2
Translocation protein SEC62 OS=Mus musculus OX=10090 GN=Sec62 PE=1 SV=1	Q8BU14	Sec62	46 kDa	0	2
Nuclear mitotic apparatus protein 1 OS=Mus musculus OX=10090 GN=Numa1 PE=1 SV=1	E9Q7G0	Numa1	236 kDa	0	2
Actin-binding LIM protein 2 OS=Mus musculus OX=10090 GN=Ablim2 PE=1 SV=1	Q8BL65	Ablim2	68 kDa	0	2
Nucleolar protein of 40 kDa OS=Mus musculus OX=10090 GN=Zcchc17 PE=1 SV=1	Q9ESX4	Zcchc17	27 kDa	0	2
Nuclear speckle splicing regulatory protein 1 OS=Mus musculus OX=10090 GN=Nsrp1 PE=1 SV=1	Q5NCR9	Nsrp1	64 kDa	0	2
DnaJ homolog subfamily B member 2 OS=Mus musculus OX=10090 GN=Dnajb2 PE=1 SV=3	Q9QYI5	Dnajb2	36 kDa	0	2
Platelet glycoprotein 4 OS=Mus musculus OX=10090 GN=Cd36 PE=1 SV=2	Q08857	Cd36	53 kDa	0	2
Transmembrane protein 201 OS=Mus musculus OX=10090 GN=Tmem201 PE=1 SV=1	A2A8U2	Tmem201	73 kDa	0	2
Sarcospan OS=Mus musculus OX=10090 GN=Sspn PE=1 SV=1	Q62147	Sspn	24 kDa	0	2
F-box only protein 40 OS=Mus musculus OX=10090 GN=Fbxo40 PE=1 SV=1	P62932	Fbxo40	80 kDa	0	2
Multidrug resistance-associated protein 1 OS=Mus musculus OX=10090 GN=Abcc1 PE=1 SV=1	O35379	Abcc1	171 kDa	0	2
Patatin-like phospholipase domain-containing protein 7 OS=Mus musculus OX=10090 GN=Pnpla7 PE=1 SV=1	A2AJ88	Pnpla7	150 kDa	0	2
Myocilin OS=Mus musculus OX=10090 GN=Myoc PE=1 SV=1	O70624	Myoc	55 kDa	0	2
LEM domain-containing protein 2 OS=Mus musculus OX=10090 GN=Lemd2 PE=1 SV=1	Q6DVA0	Lemd2	58 kDa	0	2
Ran GTPase-activating protein 1 OS=Mus musculus OX=10090 GN=Rangap1 PE=1 SV=2	P46061	Rangap1	64 kDa	0	2
Cullin-1 OS=Mus musculus OX=10090 GN=Cul1 PE=1 SV=1	Q9WTX6	Cul1	90 kDa	0	2
Coatomer subunit epsilon OS=Mus musculus OX=10090 GN=Cope PE=1 SV=3	O89079	Cope	35 kDa	0	2
Microtubule-associated protein 4 OS=Mus musculus OX=10090 GN=Map4 PE=1 SV=3	P27546	Map4	117 kDa	0	2
mRNA turnover protein 4 homolog OS=Mus musculus OX=10090 GN=Mrto4 PE=1 SV=1	Q9D0I8	Mrto4	28 kDa	0	2
NADH dehydrogenase [ubiquinone] iron-sulfur protein 6, mitochondrial OS=Mus musculus OX=10090 GN=Ndufs6 PE=1 SV=2	P52503	Ndufs6	13 kDa	0	2
26S proteasome non-ATPase regulatory subunit 7 OS=Mus musculus OX=10090 GN=Psmd7 PE=1 SV=2	P26516	Psmd7	37 kDa	0	2
CDP-diacylglycerol--inositol 3-phosphatidyltransferase OS=Mus musculus OX=10090 GN=Cdipt PE=1 SV=1	Q8VDP6	Cdipt	24 kDa	0	2
Coatomer subunit delta OS=Mus musculus OX=10090 GN=Arcn1 PE=1 SV=2	Q5XJY5	Arcn1	57 kDa	0	2
Transmembrane protein 43 OS=Mus musculus OX=10090 GN=Tmem43 PE=1 SV=1	Q9DBS1	Tmem43	45 kDa	0	2
Eukaryotic translation initiation factor 3 subunit H OS=Mus musculus OX=10090 GN=Eif3h PE=1 SV=1	Q91WK2	Eif3h	40 kDa	0	2
Medium-chain specific acyl-CoA dehydrogenase, mitochondrial OS=Mus musculus OX=10090 GN=Acadm PE=1 SV=1	P45952	Acadm	46 kDa	0	2
40S ribosomal protein S27 OS=Mus musculus OX=10090 GN=Rps27 PE=1 SV=3	Q6ZWU9	Rps27	9 kDa	0	2
Heterogeneous nuclear ribonucleoprotein M OS=Mus musculus OX=10090 GN=Hnrnpm PE=1 SV=3	Q9D0E1	Hnrnpm	78 kDa	0	2
Vitamin K-dependent protein C OS=Mus musculus OX=10090 GN=Proc PE=1 SV=2	P33587	Proc	52 kDa	0	2
Nesprin-2 OS=Mus musculus OX=10090 GN=Syne2 PE=1 SV=2	Q6ZWQ0	Syne2	783 kDa	0	2
Extended synaptotagmin-2 OS=Mus musculus OX=10090 GN=Esyt2 PE=1 SV=1	Q3TZZ7	Esyt2	94 kDa	0	2
Exosome complex exonuclease RRP44 OS=Mus musculus OX=10090 GN=Dis3 PE=1 SV=4	Q9CSH3	Dis3	109 kDa	0	2
Glutathione S-transferase LANCL1 OS=Mus musculus OX=10090 GN=Lancl1 PE=1 SV=1	O89112	Lancl1	45 kDa	0	2
Lupus La protein homolog OS=Mus musculus OX=10090 GN=Ssb PE=1 SV=1	P32067	Ssb	48 kDa	0	2
Phosphatidylinositol 5-phosphate 4-kinase type-2 beta OS=Mus musculus OX=10090 GN=Pip4k2b PE=1 SV=1	Q80XI4 (+1)	Pip4k2b	47 kDa	0	2
Flavin reductase (NADPH) OS=Mus musculus OX=10090 GN=Blvrb PE=1 SV=3	Q923D2	Blvrb	22 kDa	0	2
Heterogeneous nuclear ribonucleoprotein L OS=Mus musculus OX=10090 GN=Hnrnpl PE=1 SV=2	Q8R081	Hnrnpl	64 kDa	0	2
Cell cycle progression protein 1 OS=Mus musculus OX=10090 GN=Ccpg1 PE=1 SV=2	Q640L3	Ccpg1	86 kDa	0	2
U2 small nuclear ribonucleoprotein B'' OS=Mus musculus OX=10090 GN=Snrpb2 PE=1 SV=1	Q9CQI7	Snrpb2	25 kDa	0	2
Phosphofurin acidic cluster sorting protein 1 OS=Mus musculus OX=10090 GN=Pacs1 PE=1 SV=2	Q8K212	Pacs1	105 kDa	0	2
Anoctamin-5 OS=Mus musculus OX=10090 GN=Ano5 PE=2 SV=1	Q75UR0	Ano5	106 kDa	0	2
sp|Q6P5D8|SMHD1_MOUSE-DECOY	sp|Q6P5D8|SMHD1_MOUSE-DECOY		?	0	2
N-alpha-acetyltransferase 50 OS=Mus musculus OX=10090 GN=Naa50 PE=1 SV=1	Q6PGB6	Naa50	19 kDa	0	2
Sodium/calcium exchanger 1 OS=Mus musculus OX=10090 GN=Slc8a1 PE=1 SV=1	P70414	Slc8a1	108 kDa	0	2
U1 small nuclear ribonucleoprotein 70 kDa OS=Mus musculus OX=10090 GN=Snrnp70 PE=1 SV=2	Q62376	Snrnp70	52 kDa	0	2
Indolethylamine N-methyltransferase OS=Mus musculus OX=10090 GN=Inmt PE=1 SV=1	P40936	Inmt	29 kDa	0	2
Solute carrier family 12 member 1 OS=Mus musculus OX=10090 GN=Slc12a1 PE=1 SV=2	P55014	Slc12a1	120 kDa	0	2
MAP7 domain-containing protein 1 OS=Mus musculus OX=10090 GN=Map7d1 PE=1 SV=1	A2AJI0	Map7d1	93 kDa	0	2
Obg-like ATPase 1 OS=Mus musculus OX=10090 GN=Ola1 PE=1 SV=1	Q9CZ30	Ola1	45 kDa	0	2
NEDD8-conjugating enzyme Ubc12 OS=Mus musculus OX=10090 GN=Ube2m PE=1 SV=1	P61082	Ube2m	21 kDa	0	2
Nucleolar protein 12 OS=Mus musculus OX=10090 GN=Nol12 PE=1 SV=1	Q8BG17	Nol12	25 kDa	0	2
sp|Q60952|CP250_MOUSE-DECOY	sp|Q60952|CP250_MOUSE-DECOY		?	0	2
Chromatin-remodeling ATPase INO80 OS=Mus musculus OX=10090 GN=Ino80 PE=1 SV=2	Q6ZPV2	Ino80	177 kDa	0	2
sp|Q8CJ40|CROCC_MOUSE-DECOY	sp|Q8CJ40|CROCC_MOUSE-DECOY		?	0	2
Ferrochelatase, mitochondrial OS=Mus musculus OX=10090 GN=Fech PE=1 SV=2	P22315	Fech	47 kDa	0	2
Ribosomal protein S6 kinase alpha-3 OS=Mus musculus OX=10090 GN=Rps6ka3 PE=1 SV=2	P18654	Rps6ka3	84 kDa	1	20
Cullin-associated NEDD8-dissociated protein 2 OS=Mus musculus OX=10090 GN=Cand2 PE=1 SV=2	Q6ZQ73	Cand2	136 kDa	1	16
Caveolae-associated protein 2 OS=Mus musculus OX=10090 GN=Cavin2 PE=1 SV=3	Q63918	Cavin2	47 kDa	1	12
Glypican-1 OS=Mus musculus OX=10090 GN=Gpc1 PE=1 SV=1	Q9QZF2	Gpc1	61 kDa	1	11
Alpha-1-syntrophin OS=Mus musculus OX=10090 GN=Snta1 PE=1 SV=1	Q61234	Snta1	54 kDa	1	11
Caveolae-associated protein 3 OS=Mus musculus OX=10090 GN=Cavin3 PE=1 SV=1	Q91VJ2	Cavin3	28 kDa	1	11
Caveolin-1 OS=Mus musculus OX=10090 GN=Cav1 PE=1 SV=1	P49817	Cav1	21 kDa	1	8
Unconventional myosin-Ic OS=Mus musculus OX=10090 GN=Myo1c PE=1 SV=2	Q9WTI7	Myo1c	122 kDa	1	7
Collagen alpha-2(IV) chain OS=Mus musculus OX=10090 GN=Col4a2 PE=1 SV=4	P08122	Col4a2	167 kDa	1	5
Protein-cysteine N-palmitoyltransferase HHAT-like protein OS=Mus musculus OX=10090 GN=Hhatl PE=1 SV=2	Q9D1G3	Hhatl	56 kDa	1	5
Alpha-sarcoglycan OS=Mus musculus OX=10090 GN=Sgca PE=1 SV=1	P82350	Sgca	43 kDa	1	5
Vinculin OS=Mus musculus OX=10090 GN=Vcl PE=1 SV=4	Q64727	Vcl	117 kDa	1	5
Spectrin beta chain, erythrocytic OS=Mus musculus OX=10090 GN=Sptb PE=1 SV=4	P15508	Sptb	245 kDa	2	41
Caveolae-associated protein 1 OS=Mus musculus OX=10090 GN=Cavin1 PE=1 SV=1	O54724	Cavin1	44 kDa	2	19
Calcium/calmodulin-dependent protein kinase type II subunit alpha OS=Mus musculus OX=10090 GN=Camk2a PE=1 SV=2	P11798	Camk2a	54 kDa	2	11
Serine/arginine repetitive matrix protein 2 OS=Mus musculus OX=10090 GN=Srrm2 PE=1 SV=3	Q8BTI8	Srrm2	295 kDa	2	11
Very-long-chain enoyl-CoA reductase OS=Mus musculus OX=10090 GN=Tecr PE=1 SV=1	Q9CY27	Tecr	36 kDa	2	9
Succinate--CoA ligase [ADP-forming] subunit beta, mitochondrial OS=Mus musculus OX=10090 GN=Sucla2 PE=1 SV=2	Q9Z2I9	Sucla2	50 kDa	2	8
PDZ and LIM domain protein 5 OS=Mus musculus OX=10090 GN=Pdlim5 PE=1 SV=4	Q8CI51	Pdlim5	63 kDa	2	7
Trimeric intracellular cation channel type A OS=Mus musculus OX=10090 GN=Tmem38a PE=1 SV=2	Q3TMP8	Tmem38a	33 kDa	2	7
Poly(rC)-binding protein 2 OS=Mus musculus OX=10090 GN=Pcbp2 PE=1 SV=1	Q61990	Pcbp2	38 kDa	2	6
T-complex protein 1 subunit beta OS=Mus musculus OX=10090 GN=Cct2 PE=1 SV=4	P80314	Cct2	57 kDa	2	6
Phosphorylase b kinase gamma catalytic chain, skeletal muscle/heart isoform OS=Mus musculus OX=10090 GN=Phkg1 PE=1 SV=3	P07934	Phkg1	45 kDa	2	6
Voltage-dependent L-type calcium channel subunit beta-1 OS=Mus musculus OX=10090 GN=Cacnb1 PE=1 SV=1	Q8R3Z5	Cacnb1	65 kDa	2	6
Tripartite motif-containing protein 72 OS=Mus musculus OX=10090 GN=Trim72 PE=1 SV=1	Q1XH17	Trim72	53 kDa	2	6
Transcription elongation factor A protein 3 OS=Mus musculus OX=10090 GN=Tcea3 PE=1 SV=3	P23881	Tcea3	39 kDa	3	12
Cytoplasmic dynein 1 heavy chain 1 OS=Mus musculus OX=10090 GN=Dync1h1 PE=1 SV=2	Q9JHU4	Dync1h1	532 kDa	3	12
Nidogen-2 OS=Mus musculus OX=10090 GN=Nid2 PE=1 SV=2	O88322	Nid2	154 kDa	3	12
Perilipin-4 OS=Mus musculus OX=10090 GN=Plin4 PE=1 SV=2	O88492	Plin4	139 kDa	3	11
3-ketoacyl-CoA thiolase, mitochondrial OS=Mus musculus OX=10090 GN=Acaa2 PE=1 SV=3	Q8BWT1	Acaa2	42 kDa	3	9
Myosin light chain kinase 2, skeletal/cardiac muscle OS=Mus musculus OX=10090 GN=Mylk2 PE=1 SV=2	Q8VCR8	Mylk2	66 kDa	3	9
Carnitine O-palmitoyltransferase 1, muscle isoform OS=Mus musculus OX=10090 GN=Cpt1b PE=1 SV=1	Q924X2	Cpt1b	88 kDa	4	24
Phosphorylase b kinase regulatory subunit beta OS=Mus musculus OX=10090 GN=Phkb PE=1 SV=1	Q7TSH2	Phkb	124 kDa	4	18
MICOS complex subunit Mic60 OS=Mus musculus OX=10090 GN=Immt PE=1 SV=1	Q8CAQ8	Immt	84 kDa	4	15
Trifunctional enzyme subunit beta, mitochondrial OS=Mus musculus OX=10090 GN=Hadhb PE=1 SV=1	Q99JY0	Hadhb	51 kDa	4	13
Spectrin alpha chain, non-erythrocytic 1 OS=Mus musculus OX=10090 GN=Sptan1 PE=1 SV=4	P16546	Sptan1	285 kDa	5	24
Phosphorylase b kinase regulatory subunit alpha, skeletal muscle isoform OS=Mus musculus OX=10090 GN=Phka1 PE=1 SV=3	P18826	Phka1	139 kDa	5	23
Spectrin beta chain, non-erythrocytic 1 OS=Mus musculus OX=10090 GN=Sptbn1 PE=1 SV=2	Q62261	Sptbn1	274 kDa	5	19
Annexin A6 OS=Mus musculus OX=10090 GN=Anxa6 PE=1 SV=3	P14824	Anxa6	76 kDa	5	17
Biglycan OS=Mus musculus OX=10090 GN=Bgn PE=1 SV=1	P28653	Bgn	42 kDa	5	16
Striated muscle-specific serine/threonine-protein kinase OS=Mus musculus OX=10090 GN=Speg PE=1 SV=2	Q62407	Speg	354 kDa	5	16
Eukaryotic translation initiation factor 5B OS=Mus musculus OX=10090 GN=Eif5b PE=1 SV=2	Q05D44	Eif5b	138 kDa	5	14
Dystrophin OS=Mus musculus OX=10090 GN=Dmd PE=1 SV=3	P11531	Dmd	426 kDa	6	77
Sodium/potassium-transporting ATPase subunit alpha-2 OS=Mus musculus OX=10090 GN=Atp1a2 PE=1 SV=1	Q6PIE5	Atp1a2	112 kDa	6	41
