# Supplementary material for: Defective BVES-mediated feedback control of cAMP in muscular dystrophy
Source: Nat Commun. 2023 Mar 30;14:1785. doi: 10.1038/s41467-023-37496-8 (PMC10063672; doi:10.1038/s41467-023-37496-8)
Supplement: Supplementary file 5 — Supplementary Data 2 [file 41467_2023_37496_MOESM5_ESM.xlsx]

## Sheet: Sheet1
Gene/Name	Forward primer (5'->3')	Reverse primer (5'->3')
﻿Atrogin1	TAGTAAGGCTGTTGGAGCTGATAG	CTGCACCAGTGTGCATAAGG
﻿MuRF1	CATCTTCCAGGCTGCGAATC	ACTGGAGCACTCCTGCTTGT
﻿MUSA1	CTTCAGTCTCGTGGAATGGTAATCTT	TGCAGTACTGAATCGCCATAC
﻿Bnip3	TCCTGGGTAGAACTGCACTTC	GCTGGGCATCCAACAGTATTT
﻿p62	AGGATGGGGACTTGGTTGC	TCACAGATCACATTGGGGTGC
Beclin1	TGGAAGGGTCTAAGACGT	GGCTGTGGTAAGTAATGGA
Cts1	GTGGACTGTTCTCACGCTCAAG	TCCGTCCTTCGCTTCATAGG
﻿GAPDH	AGGTCGGTGTGAACGGATTTG	TGTAGACCATGTAGTTGAGGTCA
BVES	CCGTGCCTTCTAATGAGACCA	AGACCACATAAAGGGTACATCCT
POPDC2	AGGAGCTGGAAACCGGATGTA	GACGATGTCTAGTCCACAAGC
POPDC3	TGACTGAACACCCACTCTGC	ACTGCCACCCATAAAACCTACT
ATG7	TCTGGGAAGCCATAAAGTCAGG	GCGAAGGTCAGGAGCAGAA
PARK2	TCTTCCAGTGTAACCACCGTC	GGCAGGGAGTAGCCAAGTT
hADCY3-E4gRNA	ACCGCGTACCTGACGTTCTCGTGA	AAACTCACGAGAACGTCAGGTACG
hADCY3	ACCTCATGCTTTCCATCCTG	CCGCTCCAGGTGATATCTGT
hADCY6-Q205gRNA	ACCGCCGCCAGGACTCCATGTGGG	AAACCCCACATGGAGTCCTGGCGG
hADCY6	AGGATACCGAGGTGACAACG	GCCAAGATCAAATGCAAGGT
Bves-KO genotyping	ACTTGCTTTAAAAAACCTCCCACA	AGTCACTAGCAAGAGATCTGCACCC
Bves-WT genotyping	AAGTGCTGGGATTAAAGGTGTGTGC	AAGGACACATCACAGCTTCAGG
﻿MuRF1 CHIP assay	AAGCAGGTGCCACTCTCTGT	AGCTTCACACCTGTCCTTCG
﻿Atrogin1 CHIP assay	GGACACAGTGCTTGATAGACAGTC	GTCTCTTCCTTGCTCACGTTTGTC
