# Supplementary material for: Defective BVES-mediated feedback control of cAMP in muscular dystrophy
Source: Nat Commun. 2023 Mar 30;14:1785. doi: 10.1038/s41467-023-37496-8 (PMC10063672; doi:10.1038/s41467-023-37496-8)
Supplement: Supplementary file 6 — Supplementary Data 3 [file 41467_2023_37496_MOESM6_ESM.xlsx]

## Sheet: Sheet1
Antibody	Manufacturer	Application (dilution)
﻿Rabbit anti-phospho-AMPK (Thr172)	﻿Cell Signaling Technology #2535	WB(1:1000)
Rabbit anti-AMPK	Cell Signaling Technology #5831	WB(1:1000)
Rabbit anti-FoxO1	Cell Signaling Technology #2880	WB(1:1000)
Rabbit anti-FoxO3	Cell Signaling Technology #2497	WB(1:1000), IF(1:100)
Rabbit anti-Atrogin-1	ECM Biosciences #AP2041	WB(1:500)
Rabbit anti-MuRF1 (C-terminal region)	ECM Biosciences #MP3401	WB(1:500)
Rabbit anti-LKB1	﻿Cell Signaling Technology #3047	WB(1:1000)
﻿Rabbit anti-phospho-LKB1 (Ser428)	﻿Cell Signaling Technology #3482	WB(1:1000)
Rabbit anti-ULK1	﻿Cell Signaling Technology #8054	WB(1:1000)
﻿Rabbit anti-phospho-ULK1 (Ser555)	﻿Cell Signaling Technology #5869	WB(1:1000)
﻿Rabbit anti-phospho-p70 S6K (Thr389)	﻿Cell Signaling Technology #9205	WB(1:1000)
Rabbit anti-GAPDH	﻿Cell Signaling Technology #5174	WB(1:1000)
Rabbit anti-p62	﻿Cell Signaling Technology #5114	WB(1:1000)
Rabbit anti-p62	Proteintech #18420-1-AP	IF(1:100)
Rabbit anti-BVES	Sigma-Aldrich #HPA014788	WB(1:500), IF(1:50)
Rabbit anti-HA	Cell Signaling Technology #3724	WB(1:1000), IF(1:200)
Rabbit anti-Phospho-PKA Substrate (RRXS*/T*)	Cell Signaling Technology #9624	WB(1:1000)
Rabbit anti-LC3A/B	Cell Signaling Technology #4108	WB(1:1000)
Rabbit anti-FIP200	Cell Signaling Technology #12436	WB(1:1000)
Rabbit anti-VAMP7	Proteintech #22268-1-AP	WB(1:500)
Mouse anti-Ubiquitin	Santa Cruz #sc-8017	WB(1:500)
Rabbit K48-linkage Specific Polyubiquitin (D9D5)	Cell Signaling Technology #8081	WB(1:500)
Rabbit K63-linkage Specific Polyubiquitin (D7A11)	Cell Signaling Technology #5621	WB(1:500)
Rabbit anti-phospho-4E-BP1 (Thr37/46)	Cell Signaling Technology #2855	WB(1:1000)
Rabbit anti-4E-BP1	Cell Signaling Technology #9644	WB(1:1000)
Rabbit anti-AKT	Cell Signaling Technology #9272	WB(1:1000)
Rabbit anti-phospho-Akt (Ser473)	Cell Signaling Technology #4060	WB(1:1000)
Rabbit anti-phospho-Akt (Thr308)	Cell Signaling Technology #9275	WB(1:500)
Rabbit anti-phospho-p70 S6 Kinase (Thr389)	Cell Signaling Technology #9205	WB(1:500)
Rabbit anti-p70 S6 Kinase	Cell Signaling Technology #9202	WB(1:1000)
Rabbit anti-Na,K-ATPase	Cell Signaling Technology #3010	WB(1:1000)
Rabbit anti-dystrophin	Spring Bioscience #E2660	IF(1:200)
﻿Mouse anti-MyHC-I (BA-D5)	Developmental Studies Hybridoma Bank #AB_2235587	IF(1:50)
﻿Mouse anti-MyHC-2a (SC-71)	Developmental Studies Hybridoma Bank #AB_2147165	IF(1:50)
﻿Mouse anti-MyHC-2b (10F5)	Developmental Studies Hybridoma Bank #AB_1157896	IF(1:50)
Mouse Anti-Caveolin 3	BD #610420	IF(1:400)
mouse anti-puromycin clone 12D10	Sigma-Aldrich #MABE343	WB(1:1000)
﻿Rabbit anti-Rab7	﻿Cell Signaling Technology #9367	﻿WB(1:1000)
Rabbit anti-ATG16L	Cell Signaling Technology #8089	WB(1:1000)
Rabbit anti-ATG5	Cell Signaling Technology #12994	WB(1:1000)
Rabbit anti-ATG9a	Cell Signaling Technology #13509	WB(1:1000)
Rabbit anti-VPS34	Cell Signaling Technology #4263	WB(1:1000)
Rabbit anti-VPS15	Cell Signaling Technology #14580	WB(1:1000)
Rabbit anti-Rab7	Cell Signaling Technology #9367	WB(1:1000)
Rabbit anti-LAMP1	Cell Signaling Technology #9091	WB(1:1000)
Rabbit anti-STX17	Proteintech #17815-1-AP	WB(1:500)
﻿Rabbit anti-VAMP8	﻿Cell Signaling Technology #13060	﻿WB(1:500)
﻿Rabbit anti-VPS34	﻿Cell Signaling Technology #4263	﻿WB(1:1000)
﻿Rabbit anti-VPS15	﻿Cell Signaling Technology #14580	﻿WB(1:1000)
﻿Rabbit anti-phospho-TFEB(Ser142)	﻿Sigma-Aldrich #ABE1971	﻿WB(1:500)
﻿Rabbit anti-TFEB	﻿Cell Signaling Technology #4240	﻿WB(1:1000)
Rabbit Phospho-mTOR (Ser2448)	Cell Signaling Technology #2971	WB(l:500)
Rabbit anti-mTOR (7C10)	Cell Signaling Technology #2983	WB(l:500)
Mouse anti-Flag M2	Sigma-Aldrich #F3165	WB(l:1000), IP (1:1000)
﻿Goat anti-Mouse IgG (H+L) Alexa Fluor™ 594	﻿Invitrogen#A-11032	﻿IF(1:400)
﻿Goat anti-Rabbit IgG (H+L) Alexa Fluor™ 488	﻿Invitrogen#A-11008	﻿IF(1:400)
﻿Donkey anti-Rabbit IgG (H+L) Alexa Fluor™ 568	﻿Invitrogen#A-10042	﻿IF(1:400)
Secondary HRP-conjugated goat anti-mouse	Cell Signaling Technology#7076	﻿WB(1:4000)
Secondary HRP-conjugated goat anti-rabbit	Cell Signaling Technology# 7074	﻿WB(1:4000)
