# Supplementary material for: Defective BVES-mediated feedback control of cAMP in muscular dystrophy
Source: Nat Commun. 2023 Mar 30;14:1785. doi: 10.1038/s41467-023-37496-8 (PMC10063672; doi:10.1038/s41467-023-37496-8)
Supplement: Supplementary file 8 — Source Data [file 41467_2023_37496_MOESM8_ESM.xlsx]

## Sheet: Fig.1c
Fig. 1: BVES disruption compromises the body weight gain and muscle function in mice.
(c) Body weight gain of male BVES-KO and age/sex-matched WT mice from two to five months of age.
Months	WT (n=7 or 9)									BVES-KO (n=7)
2	22.5	22.2	23.2	23.4	23.6	21.8	20.9			24	21.5	19.5	21.4	20.9	22.2	21.2
2.5	23.5	24	24.5	24	24.9	23.5	22.2	23	24.2	24.8	21.6	22.3	24	20.5	23.1	23.1
3	25.3	24.7	25.9	25.8	26	24.4	24.4	24.2	25.2	25.8	22.1	21.6	23.6	23.4	24.8	23.2
3.5	26.5	25.8	28.7	26.8	26.8	25.1	24.5	25.1	26.1	25.4	24.3	20.6	23.3	23.4	24.7	21.7
4	27.6	27.4	29.6	27.6	27.9	25.6	26.3	25.1	26.4	27.1	22.9	20.5	23.1	24	25.5	22.7
4.5	27.9	28.3	30.7	28.2	28.7	28	26.6	25.8	26.4	22.8	21.7	20.9	23.8	23.6	25.2	23.1
5	23.1	28.1	32.1	30.1	32.9	28.4				20.9	23.8	18.5	19	21.3	26.5	26.5
Average (g)	25.2	25.7857	27.8143	26.5571	27.2571	25.2571	24.15	24.64	25.66	24.4	22.5571	20.5571	22.6	22.4429	24.5714	23.0714
Standard deviation	2.21133	2.2916	3.33188	2.3621	3.02922	2.35645	2.24388	1.07842	0.95289	2.0567	1.13116	1.26472	1.80462	1.47519	1.46255	1.69776
Standard Error of Mean	0.315905	0.327371	0.475983	0.337443	0.432746	0.336636	0.37398	0.215685	0.190578	0.293814	0.161594	0.180675	0.257803	0.210742	0.208935	0.242537

## Sheet: Fig. 1d
Fig. 1: BVES disruption compromises the body weight gain and muscle function in mice.
(d) Kaplan–Meier survival curve of WT and BVES-KO male mice
Days	WT (n=13)	KO (n=23)
75		1
147		1
274		1
313		1
313		1
320		1
320		1
335		1
393		1
409		1
431		1
456		1
671		1
661		1
744		0
744		0
744		0
734		0
631		0
631		0
563		1
613		1
618		0
780	0
780	0
780	0
780	0
731	0
731	0
731	0
731	0
628	0
628	0
628	0
628	0
618	0

## Sheet: Fig. 1e
Fig. 1: BVES disruption compromises the body weight gain and muscle function in mice.
(e) Voluntary wheel running of BVES-KO and age-matched WT male mice
													Average (h)		Standard deviation		Standard Error of Mean
Time (h)	WT (n=6)						BVES-KO (n=5)						WT	BVES-KO	WT	BVES-KO	WT	BVES-KO
0	0	0	0	0	0	0	0	0	0	0	0		0	0	0	0	0	0
8	0.550256	2.12704	2.60071	0.321368	4.50898	1.73284	1.19501	2.20131	4.92861	0.839834	1.8996		1.97353	2.21287	1.527	1.61204	0.254501	0.322409
16	0.665567	2.28166	2.94751	0.684641	8.60006	3.65094	1.34067	3.85902	5.68983	1.97994	2.51719		3.1384	3.07733	2.93253	1.7299	0.488755	0.34598
24	0.694756	2.32154	2.96716	0.769607	9.89941	3.983	1.35801	3.99225	5.68983	2.06404	2.98161		3.43924	3.21715	3.41059	1.69974	0.568432	0.339948
32	2.15999	5.27656	7.34638	0.998784	10.9944	4.75549	2.75244	5.31037	8.04576	2.28743	3.18998		5.25527	4.3172	3.61274	2.38367	0.602123	0.476735
40	2.66053	5.49562	7.41343	2.02184	13.5021	6.55481	2.83567	5.57828	8.37955	2.35766	3.56337		6.27472	4.54291	4.13198	2.47191	0.688663	0.494382
48	2.6614	5.94618	7.42325	2.04207	14.3422	7.0516	2.8978	5.59504	8.37955	2.35824	3.85873		6.57778	4.61787	4.41668	2.43649	0.736113	0.487299
56	4.10987	9.44886	10.065	2.60302	15.4748	7.4851	4.24425	6.80711	9.78496	2.37298	4.07028		8.19777	5.45592	4.61577	2.89219	0.769296	0.578437
64	4.74076	9.79652	10.0852	3.68475	18.9278	9.66705	4.43933	6.99582	10.0413	2.37356	4.71821		9.48368	5.71365	5.40013	2.92163	0.900022	0.584325
72	4.74076	9.98755	10.0901	3.82636	20.4098	9.96039	4.47141	7.04495	10.0413	2.37356	4.99681		9.83583	5.78561	5.89889	2.90208	0.983149	0.580416
80	7.33829	14.2243	14.3439	4.43239	21.9472	10.6965	6.35222	8.69572	10.4719	2.375	5.428		12.1638	6.66457	6.16324	3.1084	1.02721	0.621679
88	7.87525	14.5928	14.4035	6.10224	25.7418	13.4602	6.56521	8.91767	10.489	2.40072	6.35424		13.696	6.94536	6.89939	3.06573	1.1499	0.613146
96	7.98305	14.7376	14.4303	6.16668	26.5819	13.9197	6.61174	8.97172	10.4924	2.40968	6.72503		13.9699	7.04212	7.16379	3.05668	1.19397	0.611337
104	10.8283	21.2796	19.8066	6.85999	28.3336	14.7745	8.91305	10.2419	11.8623	2.41373	7.13136		16.9804	8.11246	7.75245	3.62887	1.29208	0.725773
112	11.1947	21.5704	20.2054	7.91195	33.0304	17.9223	9.47226	10.4803	12.1426	2.76111	8.18159		18.6392	8.60758	8.82224	3.5747	1.47037	0.714941
120	11.2525	21.8111	20.208	7.99692	34.7725	18.4151	9.52717	10.5621	12.2357	2.93219	8.52492		19.076	8.75641	9.37584	3.53323	1.56264	0.706647
128	13.9994	28.0587	25.4976	8.62405	36.6354	19.2087	12.0889	12.2678	12.6854	2.99982	9.11506		22.004	9.83138	10.1376	4.07311	1.6896	0.814621
136	14.6763	28.1012	25.7629	10.0485	41.4472	23.7983	12.3949	12.6177	12.7646	3.45557	10.117		23.9724	10.27	11.0086	3.95948	1.83476	0.791895
144	14.9248	28.1035	25.7776	10.0951	42.7992	24.5468	12.4328	12.8059	12.7657	3.50904	10.5037		24.3745	10.4034	11.3892	3.96904	1.8982	0.793808
152	19.0792	33.8624	31.8845	10.6294	44.4398	25.8479	14.6124	14.9078	13.3836	3.88185	11.2745		27.6239	11.612	11.8729	4.55171	1.97881	0.910343
160	21.0629	34.0254	32.5417	11.597	48.2954	32.3093	15.089	15.2398	13.7252	4.2876	12.6033		29.9719	12.189	12.5	4.54646	2.08334	0.909291
168	21.173	34.0624	32.5498	11.6334	49.7097	32.8145	15.1817	15.3499	13.7755	4.71561	13.0986		30.3238	12.4243	12.9152	4.41212	2.15254	0.882424
176	25.0754	38.6925	40.0066	12.1623	51.7298	34.1607	17.4709	17.0163	14.8728	4.96647	13.6047		33.6379	13.5862	13.6251	5.06982	2.27085	1.01396
184	27.5073	38.9399	40.4036	13.3154	57.3807	39.8571	17.968	17.3073	15.2034	5.51528	15.1072		36.234	14.2202	14.7407	5.02756	2.45678	1.00551
192	27.627	38.9407	40.4458	13.4139	57.8711	40.4415	17.9744	17.5469	15.2043	6.11726	15.5054		36.4567	14.4697	14.8692	4.82513	2.47821	0.965026
200	32.2903	44.0936	47.9361	13.8064	59.621	41.6784	20.9658	19.1364	18.1015	6.32737	16.41		39.9043	16.1882	15.5758	5.75464	2.59597	1.15093
208	33.5575	44.0936	48.7901	14.6194	65.8998	46.6897	21.512	19.3948	18.3636	7.11171	17.5961		42.275	16.7956	17.1126	5.60976	2.8521	1.12195

## Sheet: Fig. 1f
Fig. 1: BVES disruption compromises the body weight gain and muscle function in mice.
(f) Endurance capacity test performed by treadmill running showing running distance in BVES-KO and WT male mice.
	WT (n=5)	BVES-KO (n=5)
	612	377
	597	401
	588	455
	859	379
	582	558
Average (m)	647.6	434
Standard deviation	118.715	76.1249
Standard Error of Mean	23.743	15.225

## Sheet: Fig. 1g
Fig. 1: BVES disruption compromises the body weight gain and muscle function in mice.
(f) Endurance capacity test performed by treadmill running showing time to exhaustion in BVES-KO and WT male mice.
	WT (n=5)	BVES-KO (n=5)
	34.8	26.2
	34.3	27.2
	34	29.3
	42.2	26.3
	33.8	32.8
Average (min)	35.82	28.36
Standard deviation	3.58636	2.77723
Standard Error of Mean	0.717273	0.555446

## Sheet: Fig. 1h
Fig. 1: BVES disruption compromises the body weight gain and muscle function in mice.
(h) The number of drop-outs to test the capacity of recovery from muscle injury on the treadmill in BVES-KO and WT male mice
																				Average (times)		Standard deviation		Standard Error of Mean
m/min	WT (n=9)									BVES-KO (n=9)										WT	BVES-KO	WT	BVES-KO	WT	BVES-KO
6	0	0	0	0	0	0	0	0	0	0	0	0	0	3	0	0	0	0		0	0.333333	0	1	0	0.111111
8	0	0	0	0	0	0	0	0	0	0	0	0	0	3	0	0	0	0		0	0.333333	0	1	0	0.111111
10	0	0	0	0	0	0	0	0	0	0	1	0	0	10	1	0	1	0		0	1.44444	0	3.24465	0	0.360517
12	0	0	0	0	1	1	0	0	0	0	3	0	0	17	1	1	4	3		0.222222	3.22222	0.440959	5.38	0.0489954	0.597778
14	0	1	0	1	0	0	0	0	1	5	10	3	3	22	4	5	8	6		0.333333	7.33333	0.5	5.95819	0.0555556	0.662021
16	4	1	2	5	4	5	3	2	4	6	12	16	6	19	3	12	8	5		3.33333	9.66667	1.41421	5.40833	0.157135	0.600925
18	7	8	4	5	8	7	6	7	7	17	30	36	9	28	3	19	8	7		6.55556	17.4444	1.33333	11.6952	0.148148	1.29947

## Sheet: Fig. 1i
Fig. 1: BVES disruption compromises the body weight gain and muscle function in mice.
(i) Tetanic torque measurements of the posterior compartment muscles of BVES-KO and WT male mice in age-dependent manner
																							Average (mN-m/g)		Standard deviation		Standard Error of Mean
Months	WT (n=9 or 11)											BVES-KO (n=8 or 9)											WT	BVES-KO	WT	BVES-KO	WT	BVES-KO
2	0.415323	0.416996	0.381707	0.407819	0.536066	0.482278	0.436929	0.468773	0.440964	0.480851	0.422727	0.408586	0.431222	0.429143	0.454787	0.409914	0.418386	0.446701	0.390047	0.39181			0.444585	0.420066	0.0437745	0.0225249	0.0039795	0.00250277
4	0.454162	0.478686	0.528682	0.51551	0.504954	0.53088	0.464025	0.524631	0.480665			0.378037	0.350378	0.378507	0.401894	0.345389	0.342319	0.334572	0.303541	0.40848			0.498022	0.360346	0.0292324	0.0339579	0.00324805	0.0037731
6	0.468214	0.473913	0.505166	0.576062	0.513455	0.580469	0.528889	0.514717	0.501444			0.296154	0.302825	0.323849	0.331197	0.30119	0.336957	0.345771	0.279293				0.518036	0.314654	0.0391864	0.0231077	0.00435405	0.00288846

## Sheet: Fig. 2b
Fig. 2: BVES deficiency causes muscle atrophy and dystrophy in mice
(b) Net mass of QU muscles in BVES-KO and wt mice at 4 (WT: n=5; KO: n=4) and 8 (WT: n=6; KO: n=5) months of age
																										Average (g)		Standard deviation		Standard Error of Mean
	WT (two muscles per mouse, n=5 or 6 mice)												BVES-KO (two muscles per mouse, n=4 or 5 mice)													WT	BVES-KO	WT	BVES-KO	WT	BVES-KO
4 month	0.2569	0.2483	0.2404	0.27	0.2693	0.2535	0.2221	0.2436	0.24	0.2429			0.1128	0.151	0.1901	0.1557	0.103	0.1634	0.1905	0.1685						0.2487	0.154375	0.0144541	0.0321676	0.00144541	0.00402095
8 month	0.2244	0.2227	0.2665	0.239	0.2286	0.2228	0.1925	0.2453	0.2824	0.2387	0.2443	0.2829	0.1259	0.1317	0.1074	0.1216	0.1649	0.1613	0.1234	0.1444	0.1104	0.1191	0.1922	0.1338		0.240842	0.136342	0.0262953	0.0251419	0.00219128	0.00209516

## Sheet: Fig. 2c
Fig. 2: BVES deficiency causes muscle atrophy and dystrophy in mice
(b) Net mass of GA muscles in BVES-KO and wt mice at 4 (WT: n=5; KO: n=4) and 8 (WT: n=6; KO: n=5) months of age
																										Average (g)		Standard deviation		Standard Error of Mean
	WT (two muscles per mouse, n=5 or 6 mice)												BVES-KO (two muscles per mouse, n=4 or 5 mice)													WT	BVES-KO	WT	BVES-KO	WT	BVES-KO
4 month	0.1932	0.2091	0.2224	0.19	0.183	0.2036	0.2191	0.2193	0.208	0.2424			0.0972	0.1279	0.1528	0.1514	0.0876	0.1357	0.1357	0.1405						0.20901	0.1286	0.0177013	0.0239504	0.00177013	0.0029938
8 month	0.2194	0.2198	0.2097	0.2737	0.2066	0.2361	0.2205	0.2314	0.2508	0.3175	0.2642	0.2305	0.104	0.1178	0.0919	0.0958	0.1695	0.1041	0.1125	0.1236	0.0933	0.1014	0.1573	0.1086		0.240017	0.114983	0.0320084	0.0246548	0.00266737	0.00205457

## Sheet: Fig. 2d
Fig. 2: BVES deficiency causes muscle atrophy and dystrophy in mice
(d) The relative mass of QU muscles normalized to the body weight at 4 and 8 months.
																										Average (g)		Standard deviation		Standard Error of Mean
	WT (two muscles per mouse, n=5 or 6 mice)												BVES-KO (two muscles per mouse, n=4 or 5 mice)													WT	BVES-KO	WT	BVES-KO	WT	BVES-KO
4 month	8.558	8.613	8.48	8.882	8.687	8.444	7.704	8.593	7.895	7.835			7.13	6.623	7.538	6.381	6.511	7.167	7.554	6.906						8.3691	6.97625	0.40548	0.448789	0.040548	0.0560987
8 month	8.22	6.79	8.381	6.868	7.723	6.691	7.051	7.479	8.881	6.859	8.253	8.495	6.327	5.751	6.393	6.573	5.686	6.201	6.306	6.571	6.438	6.628	6.792			7.64092	6.33327	0.782834	0.346713	0.0652362	0.0315193

[truncated: 104 more sheets: Fig. 2e, Fig. 2g, Fig. 2h, Fig. 2i, Fig. 2j, Fig. 2l, Fig. 2m, Fig. 3c, Fig. 3d, Fig. 3e, Fig. 3f, Fig. 3h, Fig.3i, Fig. 3j, Fig.4d, Fig.4e, Fig.4f, Fig. 4g, Fig. 4h, Fig. 4j …]
